# Supplementary material for: Combining AdipoRon with Paclitaxel Unveils Synergistic Potential in Non-Small Cell Lung Cancer Cells via AMPK-ERK1/2 Signaling
Source: Cells. 2025 Apr 16;14(8):602. doi: 10.3390/cells14080602 (PMC12026066; doi:10.3390/cells14080602)
Supplement: Supplementary file 1 [file cells-14-00602-s001.zip]

Archive with 1 entries (1 files):
- cells-3538620-supplementary.pdf
